# Supplementary material for: Frequency and Characteristics of Overestimated Renal Function in Japanese Patients with Chronic Liver Disease and Its Relation to Sarcopenia
Source: Nutrients. 2021 Jul 14;13(7):2415. doi: 10.3390/nu13072415 (PMC8308887; doi:10.3390/nu13072415)
Supplement: Supplementary file 1 [file nutrients-13-02415-s001.zip]

Archive with 1 entries (1 files):
- nutrients-1249834-supplementary.pdf
